# Supplementary material for: Lithocarpus dahuoaiensis (Fagaceae), a new species from Lam Dong Province, Vietnam
Source: PhytoKeys. 2016 Aug 18;(69):23–30. doi: 10.3897/phytokeys.69.9821 (PMC5029137; doi:10.3897/phytokeys.69.9821)
Supplement: XML Treatment for Lithocarpus dahuoaiensis [file phytokeys.69.9821-treatment1.xml]

<!DOCTYPE tp:taxon-treatment
  PUBLIC "-//TaxonX//DTD Taxonomic Treatment Publishing DTD v0 20100105//EN" "tax-treatment-NSO.dtd">
<tp:taxon-treatment xmlns:tp="http://www.plazi.org/taxpub"><tp:treatment-meta><kwd-group><label>Taxon classification</label><kwd><named-content content-type="kingdom">Plantae</named-content></kwd><kwd><named-content content-type="order">Fagales</named-content></kwd><kwd><named-content content-type="family">Fagaceae</named-content></kwd></kwd-group><mixed-citation publication-type="journal"><person-group><name><surname>Ngoc</surname><given-names>Nguyen Van</given-names></name><name><surname>Dung</surname><given-names>Luong Van</given-names></name><name><surname>Tagane</surname><given-names>Shuichiro</given-names></name><name><surname>Binh</surname><given-names>Hoang Thi</given-names></name><name><surname>Son</surname><given-names>Hoang Thanh</given-names></name><name><surname>Trung</surname><given-names>Vo Quang</given-names></name><name><surname>Yahara</surname><given-names>Tetsukazu</given-names></name></person-group><article-title><italic><tp:taxon-name><tp:taxon-name-part taxon-name-part-type="genus">Lithocarpus</tp:taxon-name-part> <tp:taxon-name-part taxon-name-part-type="species">dahuoaiensis</tp:taxon-name-part></tp:taxon-name></italic> (<tp:taxon-name><tp:taxon-name-part taxon-name-part-type="family">Fagaceae</tp:taxon-name-part></tp:taxon-name>), a new species from Lam Dong Province, Vietnam</article-title><source>PhytoKeys</source><day>18</day><month>8</month><year>2016</year><volume>2016</volume><issue>69</issue><fpage>23</fpage><lpage>30</lpage><pub-id pub-id-type="doi">10.3897/phytokeys.69.9821</pub-id></mixed-citation></tp:treatment-meta><tp:nomenclature><tp:taxon-name>
            <tp:taxon-name-part taxon-name-part-type="genus">Lithocarpus</tp:taxon-name-part>
            <tp:taxon-name-part taxon-name-part-type="species">dahuoaiensis</tp:taxon-name-part>
            <object-id xmlns:xlink="http://www.w3.org/1999/xlink" content-type="ipni" xlink:type="simple">urn:lsid:ipni.org:names:60472844-2</object-id>
          </tp:taxon-name><tp:taxon-authority>Ngoc &amp; L. V. Dung</tp:taxon-authority><tp:taxon-status xmlns:xlink="http://www.w3.org/1999/xlink" xlink:type="simple">sp. nov.</tp:taxon-status><xref ref-type="fig" rid="F2">Figs 2</xref><xref ref-type="fig" rid="F3">, 3</xref></tp:nomenclature><tp:treatment-sec sec-type="diagnosis" id="SECID0EXMAC"><title>Diagnosis.</title><p>
            <italic><tp:taxon-name><tp:taxon-name-part taxon-name-part-type="genus">Lithocarpus</tp:taxon-name-part> <tp:taxon-name-part taxon-name-part-type="species">dahuoaiensis</tp:taxon-name-part></tp:taxon-name></italic> is morphologically similar to <italic><tp:taxon-name><tp:taxon-name-part taxon-name-part-type="genus">Lithocarpus</tp:taxon-name-part> <tp:taxon-name-part taxon-name-part-type="species">macphailii</tp:taxon-name-part></tp:taxon-name></italic> (M.R.Hend.) Barnett and <italic><tp:taxon-name><tp:taxon-name-part taxon-name-part-type="genus">Lithocarpus</tp:taxon-name-part> <tp:taxon-name-part taxon-name-part-type="species">encleisocarpus</tp:taxon-name-part></tp:taxon-name></italic> (Korth.) A. Camus in having a completely entire leaf margin, solitary cupule, long stalks of fruits, deeply cup-shaped or turbinate cupules with the number of horizontal filiform lines. But <italic><tp:taxon-name><tp:taxon-name-part taxon-name-part-type="genus">Lithocarpus</tp:taxon-name-part> <tp:taxon-name-part taxon-name-part-type="species">dahuoaiensis</tp:taxon-name-part></tp:taxon-name></italic> is <!--PageBreak-->distinct by its cupules enclosing ca. 1/2–2/3 of the nuts (vs. cupules almost completely covering the nut in <italic><tp:taxon-name><tp:taxon-name-part taxon-name-part-type="genus">Lithocarpus</tp:taxon-name-part> <tp:taxon-name-part taxon-name-part-type="species">macphailii</tp:taxon-name-part></tp:taxon-name></italic> and <italic><tp:taxon-name><tp:taxon-name-part taxon-name-part-type="genus">Lithocarpus</tp:taxon-name-part> <tp:taxon-name-part taxon-name-part-type="species">encleisocarpus</tp:taxon-name-part></tp:taxon-name></italic>), surface of the cupule densely tomentose inside and subtle hairy to very subtle hairy outside (vs. outside densely fulvous tomentose in <italic><tp:taxon-name><tp:taxon-name-part taxon-name-part-type="genus">Lithocarpus</tp:taxon-name-part> <tp:taxon-name-part taxon-name-part-type="species">macphailii</tp:taxon-name-part></tp:taxon-name></italic> and outside densely fulvous tomentose by stellate hairs in <italic><tp:taxon-name><tp:taxon-name-part taxon-name-part-type="genus">Lithocarpus</tp:taxon-name-part> <tp:taxon-name-part taxon-name-part-type="species">encleisocarpus</tp:taxon-name-part></tp:taxon-name></italic>), leaf blades glabrous adaxially, undersides covered with very short soft hairs and subtle (vs. densely glaucous tomentose with adpressed, stellate hairs abaxially in <italic><tp:taxon-name><tp:taxon-name-part taxon-name-part-type="genus">Lithocarpus</tp:taxon-name-part> <tp:taxon-name-part taxon-name-part-type="species">macphailii</tp:taxon-name-part></tp:taxon-name></italic>, pubescent then glabrescent abaxially in <italic><tp:taxon-name><tp:taxon-name-part taxon-name-part-type="genus">Lithocarpus</tp:taxon-name-part> <tp:taxon-name-part taxon-name-part-type="species">encleisocarpus</tp:taxon-name-part></tp:taxon-name></italic>), secondary veins 11–12 pairs (vs. 12–16 pairs in <italic><tp:taxon-name><tp:taxon-name-part taxon-name-part-type="genus">Lithocarpus</tp:taxon-name-part> <tp:taxon-name-part taxon-name-part-type="species">macphailii</tp:taxon-name-part></tp:taxon-name></italic> and 8–10 pairs in <italic><tp:taxon-name><tp:taxon-name-part taxon-name-part-type="genus">Lithocarpus</tp:taxon-name-part> <tp:taxon-name-part taxon-name-part-type="species">encleisocarpus</tp:taxon-name-part></tp:taxon-name></italic>).</p></tp:treatment-sec><tp:treatment-sec sec-type="material" id="SECID0EYAAE"><title>Type.</title><p>VIETNAM. Lam Dong Province, Da Huoai, along the 20 National Highway, in the lowland evergreen forest, alt. 225 m, <named-content xmlns:xlink="http://www.w3.org/1999/xlink" content-type="dwc:verbatimCoordinates" xlink:type="simple"><named-content content-type="geo-json" specific-use="{&#34;type&#34;:&#34;Point&#34;,&#34;coordinates&#34;:[107.565639,11.392361]}" id="NCID0EBBAE" xlink:type="simple">11°23'32.5"N, 107°33'56.3"E</named-content></named-content>, 14 June 2015, <italic>N. Nguyen, D. Luong, B. Hoang, T. Nguyen V3194</italic> (holotype: <named-content xmlns:xlink="http://www.w3.org/1999/xlink" content-type="dwc:institutional_code" xlink:type="simple">KYO</named-content>!; isotypes: DLU!, <named-content xmlns:xlink="http://www.w3.org/1999/xlink" content-type="dwc:institutional_code" xlink:type="simple">FU</named-content>!, <named-content xmlns:xlink="http://www.w3.org/1999/xlink" content-type="dwc:institutional_code" xlink:type="simple">HN</named-content>!, K!, P!, <named-content xmlns:xlink="http://www.w3.org/1999/xlink" content-type="dwc:institutional_code" xlink:type="simple">VNM</named-content>!).</p></tp:treatment-sec><tp:treatment-sec sec-type="description" id="SECID0E2BAE"><title>Description.</title><p>Evergreen tree, up to 35 m tall; young branchlets pubescent with white hairs, soon glabrous, greyish green <italic>in vivo</italic> and blackish brown <italic>in sicco</italic>; terminal buds ca. 10–12 mm long, bud scale 4–6 mm long, densely covered with whitish hairs. Stipules not seen. Leaves alternate, blades broadly elliptic to slightly obovate, ca. 15–27 × 6–11 cm, thickly coriaceous, base cuneate, margin entire, slightly recurved, apex acuminate or caudate, acumen ca. 5–10 mm long, glabrous adaxially, subtle short soft hairs abaxially; midrib slightly raised above, distinctly raised below glabrous, greenish yellow <italic>in vivo</italic>, reddish brown <italic>in sicco</italic>; secondary veins 11–12 pairs, clearly visible on both sides, flat to slightly prominent adaxially, prominent abaxially, veins curving smoothly and disappearing near margins, at an angle of 55–65 degree from the midrib, tertiary veins scalariform, invisible to faintly visible on both surfaces; petioles ca. 10–15 mm long, rounded, thickened, pubescent when young, glabrescent later. Flowers not seen. Infructescences erect, woody, 25 cm long, rachis densely adpressed hairy. Acorn solitary, ovoid or turbinate, 13–15 mm in height, 20–23 mm in diam. (including cupule); fruiting stalk 3–5 mm long, densely fulvous tomentose hair. Cupules, turbinate, base a little broader than the upper part, densely tomentose inside and invisible or subtle hairy outside, lamellate, wall woody, sometimes crackled, enclosing ca. 1/2–2/3 of the nut, 12–14 mm in height, 19–22 mm in diam., bractlets triangular, obscure, forming 6–7 dimly concentric flanges. Mature nut 19–22 mm in height, 20–23 mm in diam., densely white tomentose; scar created by cupule at the base is deeply concave, ca. 13–15 mm in diam.; wall woody, crackled; apex abruptly acuminate, ca. 1.5–2 mm in height.</p><fig id="F2" position="float" orientation="portrait"><label>Figure 2.</label><caption><p>
          <italic><tp:taxon-name><tp:taxon-name-part taxon-name-part-type="genus">Lithocarpus</tp:taxon-name-part> <tp:taxon-name-part taxon-name-part-type="species">dahuoaiensis</tp:taxon-name-part></tp:taxon-name></italic> Ngoc &amp; L. V. Dung. <bold>A</bold> Leafy twig <bold>B</bold> Buds <bold>C</bold> Petiole <bold>D</bold> Abaxial surface of mature Leaf <bold>E</bold> Infructescence <bold>F</bold> Mature fruit <bold>G</bold> Cupule (left) and bottom of nut (right) <bold>H</bold> Vertical sections of nut.</p></caption><graphic xmlns:xlink="http://www.w3.org/1999/xlink" xlink:href="phytokeys-069-023-g002.jpg" position="float" orientation="portrait" xlink:type="simple" id="oo_99686.jpg"/></fig><fig id="F3" position="float" orientation="portrait"><label>Figure 3.</label><caption><p>Line drawing of <italic><tp:taxon-name><tp:taxon-name-part taxon-name-part-type="genus">Lithocarpus</tp:taxon-name-part> <tp:taxon-name-part taxon-name-part-type="species">dahuoaiensis</tp:taxon-name-part></tp:taxon-name></italic> Ngoc &amp; L. V. Dung. <bold>A</bold> Leafy twig <bold>B</bold> Infructescence <bold>C</bold>, <bold>D</bold> Cupule <bold>E</bold> Vertical section of mature nut <bold>F</bold>, <bold>G</bold> Mature nut. Scale bars <bold>A</bold>, <bold>B</bold> = 5 cm; <bold>C</bold>–<bold>G</bold> = 10 mm.</p></caption><graphic xmlns:xlink="http://www.w3.org/1999/xlink" xlink:href="phytokeys-069-023-g003.jpg" position="float" orientation="portrait" xlink:type="simple" id="oo_99687.jpg"/></fig></tp:treatment-sec><tp:treatment-sec sec-type="phenology" id="SECID0E4EAE"><title>Phenology.</title><p>Mature fruits were collected in June.</p></tp:treatment-sec><tp:treatment-sec sec-type="distribution" id="SECID0ECFAE"><title>Distribution and habitat.</title><p>Vietnam (so far known from Lam Dong Province and Dong Nai Province split by a boundary along National highway 20). (Figure <xref ref-type="fig" rid="F1">1</xref>)</p></tp:treatment-sec><tp:treatment-sec sec-type="etymology" id="SECID0EMFAE"><title>Etymology.</title><p>The specific epithet is derived from the type locality, Da Huoai, Lam Dong Province, Central Highland Vietnam.</p></tp:treatment-sec><tp:treatment-sec sec-type="conservation status" id="SECID0ERFAE"><title>Conservation status.</title><p>
            <abbrev xmlns:xlink="http://www.w3.org/1999/xlink" id="ABBRID0EXFAE" xlink:type="simple"><def><p> Data Deficient </p></def>(DD)</abbrev>. Three fruiting individuals were found at the type locality, along the Chuoi pass of the 20 National highway. In addition, a <!--PageBreak--><!--PageBreak--><!--PageBreak-->staff member of Dong Nai Culture and Nature Reserve has collected this species at Ma Da, Vinh Cuu, Dong Nai Province, indicating its wide distribution around the type locality. However, at present we have no reliable information on its population size. Further investigations are needed to determine the conservation status and actual population size in its natural habitat.</p><table-wrap id="T1" position="float" orientation="portrait"><label>Table 1.</label><caption><p>Morphological comparison between <italic><tp:taxon-name><tp:taxon-name-part taxon-name-part-type="genus">Lithocarpus</tp:taxon-name-part> <tp:taxon-name-part taxon-name-part-type="species">dahuoaiensis</tp:taxon-name-part></tp:taxon-name></italic> Ngoc &amp; L. V. Dung, sp. nov. with <italic><tp:taxon-name><tp:taxon-name-part taxon-name-part-type="genus">Lithocarpus</tp:taxon-name-part> <tp:taxon-name-part taxon-name-part-type="species">macphailii</tp:taxon-name-part></tp:taxon-name></italic> (M.R.Hend.) Barnett and <italic><tp:taxon-name><tp:taxon-name-part taxon-name-part-type="genus">Lithocarpus</tp:taxon-name-part> <tp:taxon-name-part taxon-name-part-type="species">encleisocarpus</tp:taxon-name-part></tp:taxon-name></italic> (Korth.) A.Camus. (The measurements of <italic><tp:taxon-name><tp:taxon-name-part taxon-name-part-type="genus">Lithocarpus</tp:taxon-name-part> <tp:taxon-name-part taxon-name-part-type="species">macphailii</tp:taxon-name-part></tp:taxon-name></italic> and <italic><tp:taxon-name><tp:taxon-name-part taxon-name-part-type="genus">Lithocarpus</tp:taxon-name-part> <tp:taxon-name-part taxon-name-part-type="species">encleisocarpus</tp:taxon-name-part></tp:taxon-name></italic> derive from <xref ref-type="bibr" rid="B14">Soepadmo 1972</xref>)</p></caption><table id="TID0EHQAE" rules="all"><tbody><tr><th rowspan="1" colspan="1">Characters</th><th rowspan="1" colspan="1">
              <italic><tp:taxon-name><tp:taxon-name-part taxon-name-part-type="genus">Lithocarpus</tp:taxon-name-part> <tp:taxon-name-part taxon-name-part-type="species">dahuoaiensis</tp:taxon-name-part></tp:taxon-name></italic>
            </th><th rowspan="1" colspan="1">
              <italic><tp:taxon-name><tp:taxon-name-part taxon-name-part-type="genus">Lithocarpus</tp:taxon-name-part> <tp:taxon-name-part taxon-name-part-type="species">macphailii</tp:taxon-name-part></tp:taxon-name></italic>
            </th><th rowspan="1" colspan="1">
              <italic><tp:taxon-name><tp:taxon-name-part taxon-name-part-type="genus">Lithocarpus</tp:taxon-name-part> <tp:taxon-name-part taxon-name-part-type="species">encleisocarpus</tp:taxon-name-part></tp:taxon-name></italic>
            </th></tr><tr><td rowspan="1" colspan="1">Leaf margin</td><td rowspan="1" colspan="1">Entire</td><td rowspan="1" colspan="1">Entire</td><td rowspan="1" colspan="1">Entire</td></tr><tr><td rowspan="1" colspan="1">Leaf surface</td><td rowspan="1" colspan="1">Glabrous above, very short soft hairs and subtle beneath</td><td rowspan="1" colspan="1">Densely glaucous tomentose with adpressed, stellate hair on lower surface</td><td rowspan="1" colspan="1">Subglabrous on upper surface, densely glaucous adpressed stellate-hairy on lower surfaces</td></tr><tr><td rowspan="1" colspan="1">Leaf size (cm)</td><td rowspan="1" colspan="1">15–27 × 6–11</td><td rowspan="1" colspan="1">15–22 × 6–8</td><td rowspan="1" colspan="1">12–15 × 4–6</td></tr><tr><td rowspan="1" colspan="1">Length of petioles</td><td rowspan="1" colspan="1">10–15 mm long</td><td rowspan="1" colspan="1">10–17 mm long</td><td rowspan="1" colspan="1">5–15 mm long</td></tr><tr><td rowspan="1" colspan="1">Number of secondary veins</td><td rowspan="1" colspan="1">11–12 pairs</td><td rowspan="1" colspan="1">12–16 pairs</td><td rowspan="1" colspan="1">(7–)8–10(–12) pairs</td></tr><tr><td rowspan="1" colspan="1">Length of fruit stalk</td><td rowspan="1" colspan="1">3–5 mm long</td><td rowspan="1" colspan="1">Up to 5 mm long</td><td rowspan="1" colspan="1">10–15 mm long</td></tr><tr><td rowspan="1" colspan="1">Acorn size (in diam.)</td><td rowspan="1" colspan="1">20–23 mm</td><td rowspan="1" colspan="1">20–25 mm</td><td rowspan="1" colspan="1">20–27 mm</td></tr><tr><td rowspan="1" colspan="1">Cupule size</td><td rowspan="1" colspan="1">12–14 mm high × 20–23 mm across</td><td rowspan="1" colspan="1">7–15 mm high × 20–30 mm across</td><td rowspan="1" colspan="1">N/A</td></tr><tr><td rowspan="1" colspan="1">Cupule outside</td><td rowspan="1" colspan="1">Faintly or very faintly visible hairs</td><td rowspan="1" colspan="1">Densely fulvous-tomentose</td><td rowspan="1" colspan="1">Densely fulvous tomentose by stellate hairs</td></tr><tr><td rowspan="1" colspan="1">Horizontal rings in cupule</td><td rowspan="1" colspan="1">6–7, dimly concentric flanges</td><td rowspan="1" colspan="1">5–8, thin, more or less concentric</td><td rowspan="1" colspan="1">5–7, more or less concentric</td></tr><tr><td rowspan="1" colspan="1">Nut enclosure</td><td rowspan="1" colspan="1">Enclosing ca. 1/2– 2/3 of the nut</td><td rowspan="1" colspan="1">Almost completely covering the nut</td><td rowspan="1" colspan="1">Completely enclosing the nut</td></tr><tr><td rowspan="1" colspan="1">Infructescence length</td><td rowspan="1" colspan="1">15–25 cm long</td><td rowspan="1" colspan="1">10–25 cm long</td><td rowspan="1" colspan="1">8–20 cm long</td></tr></tbody></table></table-wrap></tp:treatment-sec><tp:treatment-sec><!--Section generated to contain objects referenced in tp:taxon-treatment.--><fig id="F1" position="float" orientation="portrait"><label>Figure 1.</label><caption><p>Distribution map of <italic><tp:taxon-name><tp:taxon-name-part taxon-name-part-type="genus">Lithocarpus</tp:taxon-name-part> <tp:taxon-name-part taxon-name-part-type="species">dahuoaiensis</tp:taxon-name-part></tp:taxon-name></italic> Ngoc &amp; L. V. Dung. Black triangle, Da Huoai, Lam Dong Province (Type locality); White triangle, Dong Nai Culture and Nature Reserve, Dong Nai Province.</p></caption><graphic xmlns:xlink="http://www.w3.org/1999/xlink" xlink:href="phytokeys-069-023-g001.jpg" position="float" orientation="portrait" xlink:type="simple" id="oo_99685.jpg"/></fig></tp:treatment-sec><ref-list><ref id="B14"><mixed-citation xmlns:xlink="http://www.w3.org/1999/xlink" xlink:type="simple">
          <person-group><name name-style="western"><surname>Soepadmo</surname><given-names>E</given-names></name></person-group> (<year>1972</year>) <chapter-title><tp:taxon-name><tp:taxon-name-part taxon-name-part-type="family">Fagaceae</tp:taxon-name-part></tp:taxon-name>.</chapter-title> <source>Flora Malesiana</source> <series>Series I</series>, <volume>Volume 7</volume>(<issue>2</issue>). <publisher-name>Noordhoff-Kolff N.V.</publisher-name>, <publisher-loc>Djakarta</publisher-loc>, <lpage>339</lpage>.</mixed-citation></ref></ref-list></tp:taxon-treatment>
